# Supplementary material for: Retromer stabilization results in neuroprotection in a model of Amyotrophic Lateral Sclerosis
Source: Nat Commun. 2020 Jul 31;11:3848. doi: 10.1038/s41467-020-17524-7 (PMC7395176; doi:10.1038/s41467-020-17524-7)
Supplement: Supplementary file 3 — Source Data [file 41467_2020_17524_MOESM3_ESM.xlsx]

## Sheet: Figure 1
																		Sample	VPS35	VPS26	VPS29
																		WT	1.12204	1.16274	1.19748
																		WT	0.953836	1.04173	1.13716
																		WT	1.11577	0.999226	1.00481
																		WT	0.853689	0.895233	0.751844
																		G93A (30d)	0.604932	0.827408	0.872772
																		G93A (30d)	0.886288	0.986311	1.05134
																		G93A (30d)	0.887818	1.11313	1.07158
																		G93A (60d)	0.737085	0.725555	0.960751
																		G93A (60d)	0.853652	0.927791	1.01478
																		G93A (60d)	0.997886	1.10247	1.52813
																		G93A (90d)	0.998999	0.949445	0.914666
																		G93A (90d)	1.1696	1.38177	1.25111
																		G93A (90d)	0.690162	0.763473	0.708224
							samples	WT	G93A			samples	WT	G93A
							1	0.818336	0.556833			1	0.876349	0.43278
	days	WT					2	1.31292	0.600438			2	0.829551	0.429761
	20	0.89616	0.906416	1.03514	1.16721		3	0.868742	0.685659			3	1.2941	0.303667
	60	0.828016	0.924216	1.07617	1.02395		4	1.11745	0.524413			4	0.959431	0.555766
	100	0.841448	0.89221	1.05599	1.21035		5	0.882546	0.671495			5	1.13086	0.64536
							6		0.649752			6	0.909709	0.876
		G93A
	20	0.727875	0.623021	0.606789	0.649394
	60	0.437759	0.629573	0.759649	0.749169
	100	0.303046	0.236816	0.381639	0.412535

## Sheet: Figure 2
																															days
																												Sham		1	7	15	30
																												Undetect.		0	2.1014	10.1562	7
																												Undetect.		0.3724	1.9291	8.2411	8.5593
																												Undetect.		0.1127	2.0447	6.6632	10.6688
																												Undetect.		0.8727	1.6094	9.3273	12.9866
						samples	Control	R55/1	2a	3a	4a	5a	6a
						1	1.00004	1.37877	1.70762	1.59	2.00332	1.05348	#
						2	1.00057	1.48556	1.16529	1.6	1.79586	1.11971	#
						3	1.00011	1.46633	1.75457	1.16	2.09032	1.11508	#
						4	1.00044	1.32252	1.78494	1.32	2.38969	0.8849	#
						5	1.0003	1.10502	2.05797		2.58247																					vehicle	R55/1	4a	2a
						6	1.0051	1.24651			1.28484																					0.953071	0.772419	1.10824	1.7561
						7	1.00016	1.55915																								1.04599	1.65155	1.10427	1.97881
						8	1.00403	1.24123																								1.04133	1.1658	1.54483	1.55209
						9	1.00403	1.18222																								0.958672	0.534328	1.37958	1.45737
																																1.08216	0.81885	0.94181	1.132
																																0.907044		1.03141	2.20625
																																1.0108			2.14206
																																		1.03901	1.59784
		compound 2a log[2a], M	cell viability
		wells	1	2	3	4	5	6	7	8	9	10	11	12	13	14	15	16	17	18	19	20	21	22	23	24
		-6	0.75	1.7	1.78	1.15	0.82	0.86	0.6	0.97	0.790671	0.924915	1.14619	1.15927	0.87884	0.994312	0.922639	0.930603	0.910555	0.883279	1.24889	1.10149	0.958143	0.977875	0.68074	0.716141
		-5	0.56	0.77	1.21	1.18	0.78	0.67	0.62	0.62	1.00796	1.06542	0.991468	0.955631	0.996587	0.928896	0.962457	0.484642	1.0156	1.17345	1.23845	1.08117	0.893725	0.930287	0.965687	0.858324
		-4.7	0.52	0.71	1.11	0.84	0.65	0.65	0.71	0.54	0.829352	0.98521	1.11718	0.963026	0.906143	0.74744	0.570535	0.368032	0.839173	0.984839	1.36032	1.12354	0.881538	0.796228	0.8856	0.683642
		-4	0.69	0.98	1.01	1.21	0.74	0.75	0.59	0.59	0.340159	0.546075	0.616041	0.695108	0.613197	0.763936	0.654721	0.557452	0.392891	0.518825	0.648241	0.562931	0.69757	0.871092	0.698731	0.519405
		-3.7	0.41	0.98	1.04	0.69	0.62	0.55	0.6	0.64	0.556883	0.581911	0.5876	0.525597	0.471559	0.705347	0.646189	0.236064	0.746899	0.90185	0.971491	0.97033	0.625608	0.732971	0.302358	0.312804
		-3.3	0.16	0.17	0.17	0.18	0.17	0.17	0.18	0.17	0.110922	0.120592	0.13083	0.124573	0.116041	0.118316	0.122298	0.118885	0.106783	0.128255	0.120711	0.116649	0.123032	0.11897	0.105042	0.114908
		-3	0.15	0.16	0.19	0.17	0.17	0.19	0.18	0.15	0.105802	0.110922	0.131399	0.125142	0.119454	0.132537	0.118885	0.118316	0.103881	0.106783	0.117809	0.115488	0.116068	0.115488	0.113747	0.123613

## Sheet: Figure 3
																				samples	Untransf.	LacZ	2a(10)	G93A	G93A+2a (10)	H2O2					samples	Untransf.	LacZ+VPS35	G93A+VPS35	G93A+ LacZ				samples	Untransf.	LacZ+scramble	LacZ+Sh56	G93A+scramble	G93A+Sh56	G93A+Scramble + 2a (10µM)	G93A+Sh56+ 2a (10µM)	H2O2
																				1	0.974754	0.929311	0.96718	0.398384	0.68922	0.393083					1	0.931489	0.802372	0.681555	0.399341				1	1.5128	1.0964	1.40887	1.0646	0.201948	0.968396	0.439674	0.186842
		Untransf.				GFP				G93A				G93A+2a						2	0.977783	0.974754	1.12926	0.498359	0.740722	0.407473					2	1.04308	0.853096	0.570883	0.450988				2	1.1272	1.03995	1.18624	0.56609	0.23057	1.28881	0.404691	0.191612
	experiment	1	2	3	4	1	2	3	4	1	2	3	4	1	2	3	4			3	0.995961	0.955819	1.05731	0.441555	0.664226	0.408988					3	0.957312	0.784848	0.550593	0.449144				3	0.8104	0.952495	1.18624	0.599483	0.201948	0.643212	0.27907	0.225005
																				4	1.01641	0.931583	1.11866	0.517294	0.705125	0.446857					4	1.01726	0.779315	0.60224	0.450066				4	0.7896	0.907176	0.993838	0.61936	0.267939	1.08368	0.303717	0.242497
	normal	80	81.8182	83.3333	80.8	79.3103	82.6087	80	81.8182	20.8333	36	21.0526	25	66.6667	71.4286	57.1429	61.1111			5	1.01262	0.926281	1.09821	0.483211	0.690735	0.391568					5	1.04124	0.785771	0.634519	0.459289				5	0.9488	0.623335	0.61936	0.493739	0.261578	0.515206	0.256013	0.229775
	intermediate	16	13.6364	11.1111	12.6	6.89655	4.34783	17.1429	18.1818	33.3333	32	36.8421	40	12.5	14.2857	19.0476	16.6667			6	1.01262	0.917193	1.01565	0.575612	0.543802	0.391568					6	0.849407	0.831884	0.570883	0.440843				6	1.016	1.00815	0.687736	0.811767	0.252832	0.701252	0.3387	0.206718
	fragmented	4	4.54545	5.55556	6.6	13.7931	13.0435	2.85714	0	45.8333	32	42.1053	35	20.8333	14.2857	23.8095	22.2222			7	0.971724	0.865112	0.937279	0.744687	1.00944	0.667651					7	1.16021	0.841107	0.609618	0.446377				7	0.9056	0.965216	0.976347	0.525542	0.249652	0.539853	0.258398	0.212284
																				8	1.04065	0.965614	0.904516	0.817296	0.955874	0.575561					8	1.053	0.795856	0.591005	0.43207				8	0.9392	0.734645	0.713178	0.720334	0.22103	0.889684	0.33711	0.243292
																				9	1.01262	0.964728	0.900089	0.795602	1.03822	0.575561					9	0.924	1.09489	1.0113	0.46268				9	0.74524	0.628146	0.724447	0.390676	0.238564	0.724447	0.639089	0.231998
																				10	1.04443	0.968444	0.903556	0.802686	0.920012	0.309515					10	0.938	0.907699	0.860607	0.275489				10	1.11184	0.995842	0.972861	0.61392	0.258262	0.972861	0.543883	0.274677
																				11	0.990659	0.912444	1.14743	0.73539	0.82925	0.200073					11	1.081	0.908877	0.895926	0.380268				11	1.0615	0.971766	0.915955	0.274677	0.297658	0.915955	0.569052	0.330488
																				12	0.94976	0.796018	1.15854	0.757969	0.881936	0.249664					12	1.005	0.695785	0.634566	0.400283				12	0.953163	0.889691	1.07901	0.421318	0.251696	1.07901	0.463996	0.322828
																				13	1.09698	0.618175	1.23036	0.578844	0.854929	0.208623					13	1.04422	0.594372	0.410605	0.230666				13	1.12826	0.922521	0.923616	0.485883	0.256074	0.923616	0.373167	0.234187
																				14	1.1081	0.758397	0.956761	0.545499	0.897432	0.224869					14	1.15237	0.612557	0.481432	0.331164				14	1.02502	0.956089	1.12841	0.231044	0.298698	0.713556	0.538678	0.183814
																				15	0.949921	0.670331	1.04226	0.669476	0.97314	0.27446					15	1.04805	0.621171	0.676685	0.388591				15	0.739086	0.971407	1.21522	0.219556	0.233597	0.584631	0.440388	0.310186
																				16	1.07048	0.685721	1.14828	0.572004	0.97314	0.236839					16	0.852795	0.595329	0.580015	0.306279				16	0.679091	0.841205	1.25223	0.296145	0.245086	1.02885	0.459535	0.19275
																				17	0.90546	0.768658	1.1517	0.686576	0.83722						17	0.902565	0.559916	0.580972	0.105283				17	1.06331	0.87567	0.985448	0.368905	0.219556	0.436559	0.495277	0.185091
																				18	1.03628	0.58141	1.01341	0.715647	0.875534														18	1.49349	1.0097	0.630585	0.481236	0.289763	0.939495	0.458259	0.38167
												Untransf.	GFP	G93A						19	0.832784			0.604495	0.935385														19					0.289763		0.496553	0.368905
												1.41178	1.19739	1.16693						20					0.983266														20					0.343375		0.54889	0.266786
												0.588223	0.898239	1.00082						21					0.793453														21					0.506765		0.430176
												1.003	0.944566	1.07654						22					0.937095														22					0.310186		0.445494
														0.987036						23					0.816538														23					0.353587		0.404646
																				24					0.782338












[truncated: 9 more columns]

## Sheet: Figure 4
	Days	G93A-vehicle																	G93A-2a (10 mg/kg)
	50	5.57	4.15	5.17	4.65	4.46	5.64	7.01	6.05	8.3	6.2808	5.6983	3.9133	6.6117	5.6475	6.8817			3.62	4.34	4.17	5.43	7.21	5.14	4.86	5.95	4.0958	7.9208	6.7458	3.9733	6.2767	6.6808	8.3	7.0758
	60	5.94	5.87	5.97	5.35	5.53	6.5	7.56	7.54	7	6	5	5	5	6	6			5.31	5.99	6.48	6.22	8.28	5.25	5.97	7.66	5	7	6	5	5	6	8	8
	70	4.85	5.77	5.21	4.01	2.85	6.23	7.11	5.5	6.88	3.74	5.44	3.87	5.41	6.53	5.02			3.75	4.51	6.14	5.08	8.04	4.67	6.01	7.65	3.11	6.12	5.72	4.84	5.87	6.05	8.3	7.81
	80	5.04	5.2	4.67	3.41	3.42	5.95	7.47	5.36	6.55	3.44	4.57	4.26	6.35	6.32	4.93			5.11	6.3	6.92	6.19	8.3	4.13	6.17	8.14	2.16	6.62	6.09	5.05	5.33	6.3	8.3	8.24
	90	4.82	4.92	3.89	2.03	3.61	5.72	5.46	3.1	4.8	3.2	4.2	3.3	4.3	4.9	3.9			5.09	5.45	7.28	5.53	7.81	4.33	7.01	7.41	1.4	5.6	4.9	6.5	3.7	6.4	8.3	7.6						WT-vehicle	G93A-vehicle	G93A-2a (10 mg/kg)			WT-vehicle	G93A-vehicle	G93A-2a (10 mg/kg)
	100	3.94	4.76	3.97	2.18	3.34	5.24	4.33	4.15	3.14	2.43	4.25	3.36	4.18	4.05	4.27			6.92	4.58	7.76	6.54	8.3	4.71	5.53	7.02	2.18	6.14	4.8	5.5	2.77	6.8	8.3	7.36						10	5.57143	6.6			10.8571	7.6	10.625
																																								8.2	5.11111	6.57143			10.3333	7.16667	9
																																								10	4.18182	7.6			11.4682	2.33333	12.7143
																																								10.6667	5.75	7.85714				6.4	7.8
																																								13.4286	7.22222	9
																																								10.7778	6.25	8.375
																																									3.42857	8.625
	Days	WT-vehicle																	WT-2a (10 mg/kg)																						6.2	8.5
	50				2.51	3.94	6.01	3.31	3.83	3.9092	7.5325	7.2075	7.9308	7.95					4.39	4.75	4.31	4.45	3.89	7.7192	6.5083	5.3325	6.2508	6.8867														7.625
	60				3.98	6.02	7.33	6.09	6.44	4	8	8	8	8					6.4	6.73	6.13	7.49	7.77	6	6	5	5	7
	70				3.45	6.61	7.95	5.37	5.65	4.11	8.13	8.07	6.74	7.42					5.06	5.73	6.59	7.43	7.32	6.79	5.3	4.35	5.81	7.04
	80				4.5	6.39	7.83	4.18	6.77	4.5	7.87	7.79	7.24	8.12					6.08	5.79	5.45	7.03	8.3	6.36	6.75	4.04	5.95	7.61
	90				4.05	5.96	7.22	4.04	5.64	4.7	6.5	7.7	6.8	7.3					6.92	4.91	5.83	5.41	7.79	5.8	5.5	3.1	6.5	6.6
	100				4.48	6.08	7.97	0	6.94	4.06	8.3	8.3	8.3	7.07					6.11	4.11	5.75	6.89	7.35	6.39	6.94	5.52	8.24	7.86
									WT-vehicle														WT-2a (10 mg/kg)
			days														days
			33						18.6	18.8	19.4	17.7	18				33						18.8	18.2	19.9	18.4	22.3
			36	23.9	22.5	21.4	22.3	22.7	18.9	18.6	19.8	18.2	19.2				36	20.8	23.6	22.4	20.7	22.5	19.3	17.9	20	17.7	20.9
			40	24.5	23.2	21.1	21.9	23.4	19.5	20.6	21.1	19.6	20				40	20.9	23.3	22.4	20.2	22.6	20.4	19.5	20.7	18.5	22
			43	25.9	23.6	22	22.2	24.1	20.6	21.6	22.4	20.5	21.1				43	21	24.5	23.8	22.2	23.2	21.3	20.1	21.7	19.4	23.3
			47	26.3	24.4	22.9	23	24.7	21.8	22.5	23.4	21.4	22.2				47	21.2	25.3	24.4	22.9	23.7	22.5	19.1	19.3	19.4	24.5
			50	26	24.6	22.7	22.8	24.5	22.7	23.7	24.6	22.2	23				50	20.8	24.7	24.9	23.5	23.7	23.2	19.1		19.4	25.3
			54	27.8	26	24.3	24.6	26.2	23.5	25.2	25.1	23.6	25.3				54	21.6	26.5	26	24.3	24.9	23.6	20.6	22.4	19.9	25.4
			57	28.5	26.7	24.6	25.4	26.3	23.7	25.3	25.5	24	25				57	22.7	27	26.4	25.7	25.3	23.5	20.5		20.4	25.8
			61	28.7	27.2	26	25.5	27.7	25	26.4	26	24.8	26.7				61	23.1	26.9	26.9	26.1	25.3	24.6	21.7	22.9	23	26.7
			64	28.1	26.1	25.5	24.9	26.1	25.2	26.8	26.2	24.5	26.8				64	23.1	26.6	26.8	26.3	26	25	21.8	26.5	23.5	26.2
			68	29.6	28.1	27	26	28	24.9	26.1	26.1	24.2	26.8				68	24.1	27.9	28	27	26.3	25.2	23.2	26	28.2	26.1
			71	30.7	28.4	27.8	27.2	28.5	26	27.5	26.7	25	27.1				71	24.3	28.4	28.5	27.5	26.7	26.1	25.2	26	28.5	27.2
			75	29.6	28	26.8	25.6	27.8	26.8	28	27.6	25.6	27.8				75	24.4	28.7	28.7	27	26.8	26.7	27.1	27.7	26.5	26.9
			78	30.6	28.9	28.2	26.8	28.4	26.6	27.8	27.5	25.5	27.3				78	25	28.6	30	28.2	27.4	26.7	27.1	27.7	26.5	26.9
			82	31.5	29.6	29	27	29.6	26.8	27.9	26	27.9	28.1				82	25.4	29.2	30.7	28.6	27.2	26.9	27.4	27.9	26.8	27.2
			85	30	29.1	27.7	26.8	28.2	27.8	29.4	28.9	27	29				85	24	29.2	29.5	28.2	26.7	27.9	28.4	27.3	27.3	27.3
			89	30.8	30.2	28.8	27.9	29.3	28.4	30	29.4	27	29.1				89	24.7	29.2	30	28.7	27.2	28.5	28.2	27.6	27.9	27.8
			92	31.8	30.4	29.2	27.9	29.4	28.6	30	29.6	27.8	29.9				92	24.5	29.4	29.9	29.3	27.1	28.9	28.7	28	27.8	28
			96	32.2	30.6	29.5		29.4	28.1	29.1	29.3	27.5	29.7				96	24.6	29.9	29.5	28.9	27.3	28.6	28.7	26.9	27.1	23.7
			99	32.2	30	29.4		29.4	27.9	28.7	29	26.7	28.8				99	24.3	29	29.8	29.2	27.1	27.5	27.7	27	27.1	26.3
										G93A-vehicle
			days																											G93A-2a (10 mg/kg)
			33	18.8	18.8	18.5	18	19	19.6	20.6												days
			36	19.5	18.6	19.6	18.8	19.7	20.5	21	22.2	18.2	17.6	19.5	22.1	20.3	20.1	22.2				33	18.1	17.4	18.1	21.6	18.8	18.5	17	20.1
			40	20.1	19.7	20.3	19.8	20.5	21.2	22.4	23.6	18.2	17.8	20	23	21.3	20.5	24				36	18	17	17.6	22.3	18.9	17.4	16	21	19.3	20.2	20	19.4	22	20.3	19.4	19
			43	21.4	21.3	21.5	20.9	22.2	22.3	23.4	23.7	19.7	18.4	20.7	23.8	21.1	21.7	24.5				40	19.4	18.4	19.1	23.1	19.9	18.2	17.8	21.1	18.7	20.3	18.5	20.2	22.6	20.5	21	19
			47	22.5	21.2	22	21.4	23	23.6	24.1	24	20.6	18.6	20.7	25	21.8	22.7	25.5				43	20.1	19	20.4	23.9	20.7	19.5	19.6	21.5	19.7	20.7	20.2	21.3	23.4	21.2	22.1	20
			50	23.5	22.8	22.1	21.6	24.2	24.3	24.8	24	21	18.2	21.2	25.6	21.7	23.2	25.8				47	20.6	19.7	21.1	25.9	21.9	19.9	20.5	21.2	19.7	21.5	20.8	21.8	23.8	20.9	21	20.3
			54	23.5	22.5	22.6	21.8	24.5	24.7	25.4	24.7	22.5	19.1	22	27.2	22.2	24.2	26				50	21.8	20.3	21.3	25.3	22.7	20.8	21.4	22.5	20.3	21.3	20.8	21.9	23.7	20.4	21.1	20.3
			57	23.3	23	22.7	22.3	24.3	24.5	24.6	25	22.7	19.7	22.7	28.4	23.2	25.3	27				54	22.7	21.2	21.9	25.8	24.2	21.6	22.2	22.5	21.2	22.6	22.2	23.1	24.7	22.5	21.9	21.4
			61	24.5	23.5	23.6	22.3	25.2	25.7	25.7	25.4	21.8	19.7	22.5	27.3	23.4	25.9	27.4				57	22.6	21	22.5	26.2	25	21.7	22.2	23.2	21.4	23.5	22.7	24.1	25.4	23.3	22.5	22
			64	24.8	23	23.6	22.4	25.1	25.8	26.1	26.4	22.6	19.7	23.5	29	24	26.8	27.5				61	23.1	21.7	22.6	27.1	25	22.5	23.1	23.2	22	23.2	23.1	24.6	25.8	23.9	22.6	22
			68	25.2	23.2	23.6	22.6	24.9	26.1	26.7	27.4	23.2	19.7	24.2	28.3	25.2	27.2	28				64	23.1	22.1	23.3	27.4	25.4	23.5	23.5	23	22	23.6	24	25.4	26.5	24.3	23.3	22.6
			71	25.6	23.7	24.1	23.8	25.7	27.2	27.4	28.1	24	19.5	25.4	28.9	25.8	27.4	28.5				68	23.1	22.4	23.1	26.8	24.6	23.4	23.1	22.5	22.9	25	24.5	25.5	26.7	25.1	24.4	23.5
			75	26.4	24.4	24.3	23.1	26.4	27	28	28.5	24.2	20.1	24.3	29.3	25.7	26.9	27.6				71	23.7	22.3	23.8	27.1	25.2	23.9	24	23.2	23.7	26.1	26	26.1	27.5	25.4	25.8	24.6
			78	25.6	24.3	24.2	23	25.3	26.2	27.5	29.3	24.8	20	24	29.4	26.4	27.2	27.7				75	24.1	23.1	23.9	27.4	25.5	24.6	23.9	23.3	23.8	25.8	26.4	27.3	27.3	25.2	25.8	24.5
			82	26.3	24.2	24.6	23.8	25.9	27	27.3	29.8	25.2	19.9	24.5	29.5	26.8	28	27.8				78	23.9	23.3	24	26.7	25.3	24.4	24.2	22.7	24.4	26.3	26.5	26.8	27.3	26	25.8	24.7
			85	27.1	24.4	25.5	23.5	26.1	26.8	28	28.9	25.1	19.9	24.3	30	27.2	27.3	27.5				82	24.2	23.8	24.1	27.6	25.5	24	25	23.4	24.6	26.6	26.6	26.1	27.9	25.9	25.3	25
			89	26.4	23.7	25.6	23.5	25.6	27.1	27.7	29.2	25.2	19.9	24.1	29.1	26.7	27.7	27.3				85	25	23.8	24.4	27.7	26.1	24.4	25.2	22.9	23.8	25.8	25.7	25.5	26.9	26.1	26	24.9
			92	27.1	24.4	26.3	24	25.5	27.4	27.8	29.4	27.2	19.7	24	29.8	27.4	27.8	27.6				89	24	23.6	24.2	28.6	26.2	24	25.3	23.7	24.4	25.8	26.3	25.6	26.4	25.3	24.9	24.4
			96	26	23.9	25.7	23.8	25	27	27.8	29.3	26	20	23.6	29	27.3	27.6	27.3				92	24.3	24.1	24.6	28.6	25.9	24.4	26	23.8	24.5	25.9	25.8	25.8	26.9	25.5	25.3	24.8
			99	26	24	25.5	24	25.1	27.4	26.8	29	26.7	20.7		29.6	27.1	27.3	27.5				96	24.1	23.5	23.8	27.1	25.4	24	25.9	23.1	24.2	25.9	25.5	26	27.2	25.9	25.8	25.2
																						99	23.9	24.5	24.2	27.5	25.8	23.9	26.7	23	24.3	26	25.4	25.6	26.4	26.1	25.5	25.4

## Sheet: Figure 5
				WT-v	G93A-v	G93A-2a
				0	619.534	433.562
				0	517.195	429.549
				0	685.766	368.403
				0	783.184	384.122
				0	1055.37	887.302
				0	1019.69	586.537
				0	1029.41	561.953
					758.332	561.953
						882.387

## Sheet: Figure 6
			cells	WT-vehicle	G93A-vehicle	G93A 2a			cells	WT-vehicle	G93A-vehicle	G93A 2a				cells	WT-vehicle	G93A-vehicle	G93A 2a			cells	WT-vehicle	G93A-vehicle	G93A 2a			cells	WT-vehicle	G93A-vehicle	G93A 2a
			1	23654	7111	9555			1	53006	9688	20165				1	1533	379	1298			1	8982	468	16922			1	6554	1279	4346
			2	15492	3017	12609			2	44566	11715	53671				2	1892	438	1388			2	12618	534	10801			2	8019	2689	3014
			3	38800	11623	16926			3	32947	37575	43224				3	1153	366	609			3	13433	3201	5954			3	3886	1641	3589
			4	5738	1500	13719			4	51139	61393	40961				4	1894	789	627			4	5427	8322	6198			4	5330	2975	3741																WT-v.	G93A-v.	G93A-2a
			5	8877	17377	9580			5	44242	31269	45682				5	2816	396	3257			5	14058	3859	13837			5	8438	624	1810																0.057994	0.02457	0.05448
			6	37699	728	1287			6	49824	61393	48421				6	4235	204	287			6	10061	510	5941			6	5119	2441	2792																0.058662	0.02158	0.034739
			7	3952	9481	2387			7	47801	10152	40112				7	3285	1402	221			7	17926	8289	13429			7	4666	2213	1171																0.06865	0.024659	0.05165
			8	9857	3863	8620			8	53570	65802	35277				8	784	1558	514			8	15792	1409	5000			8	5126	1224	2498																		0.0485
			9	12255	4700	19138			9	62426	44000	45074				9	1075	749	481			9	19473	1781	9367			9	4311	714	2457
			10	15491	5405	5998			10	53179	10540	53003				10	1323	197	688			10	10012	2837	2939			10	2852	910	2517
			11	8721	2479	18671			11	36116	60494	29581				11	879	202	1213			11	5388	2523	6170			11	3907	2281	2442
			12	16425	6795	7240			12	44421	8708	46086				12	1970	230	799			12	11326	9753	6103			12	4654	3139	2487
			13	16792	7186	10689			13	55742	9145	55450				13	988	816	1122			13	9194	3951	5991			13	5324	2827	4374
			14	2463	3623	17581			14	49695	7902	30995				14	3214	872	1441			14	6018	2678	1770			14	4013	2337	7672
			15	2732	1917	13976			15	42368	8114	39902				15	1.446	105	1243			15	9506	7396	9835			15	3770	2506	3266
			16	8544	1244	10689			16	44789	23406	41780				16	1035	275	1248			16	6182	1068	5486			16	5178	551	2830
			17	2257	2244	17471			17	43210	69093	59948				17	2628	686	846			17	10645	4630	18420			17	2060	1149	1351
			18	7102	6712	15962			18	54574	41147	43940				18	2036	815	900			18	8245	2761	21489			18	6543	2286	4711
			19	14255	8191	17193			19	37915	16285	24728				19	1089	282	1333			19	9184	3035	4177			19	4631	1578	1389
			20	9289	20218	19282			20	56114	7500	48042				20	1091	1028	1114			20	14001	2187	3280			20	3345	2121	1971
			21	5674	15518	1739			21	47733	51676	54755				21	1535	1021	1554			21	9252	1803	1810			21	3790	1064	2001
			22	17078	164	7834			22	48768	2591	31405				22	3452	464	746			22	8171	1072	3912			22	3348	1590	3307
			23	19536	2270	7857			23	43391	53784	51155				23	3111	536	763			23	11873	3179	3219			23	4488	2994	2667
			24	4014	510	6017			24	42832	9853	41543				24	4325	178	819			24	12313	1405	4681			24	3759	951	1099
			25	23692	7493	7727			25	58199	35905	39533				25	2868	105	2100			25	10496	891	7232			25	2883	1320	3646
			26	10781	2031	172			26	40109	33400	57461				26	1754	1252	966			26	9559	7198	3952			26	2426	2007	4753
			27	24917	4994	2803			27	58199	9576	45264				27	2864	731	3552			27	9312	1125	7486			27	2258	5787	7272
			28	8059	14157	4521			28	47280	25015	33736				28	1354	533	849			28	9945	3370	11038			28	4525	761	3050
			29	25761	5538	16716			29	62296	10309	35395				29	1185	556	1540			29	10200	2085	12408			29	7094	1514	5211
			30	15001	3137	10366			30	34913	55722	52616				30	659	372	1052			30	8750	2222	7227			30	2659	761	2624
			31	22160	2953	17204			31	54857	29143	30446				31	885	550	871			31	11009	3886	4875			31	5840	2957	1586
			32	22200	17255	19260			32	67977	4990	45347				32			593			32	10945	3826	14593			32	1434	807	5428
			33	7515	224	9605			33	47810	58238	23250				33			388			33		8055	12990			33	4961	754	3087
			34	3735	2788	10555			34	40716	23376	58204										34		2685	7072			34	6369	1238	3853
			35	19606	3674	11252			35	44974	39558	39145										35		618	8005			35	3720	766	3915
			36	6770	19963	10807			36	58465	52644	43455										36		821	7489			36	6959	1479	3105
			37	20025	2449	10035			37	62657	18228	41370										37		1631	8276			37	2039	2218	1343
			38	11468	481	1868			38	43494	20316	39700										38			4966			38	1825	3778	1783
			39		1907	3091			39	56982	16337	45012																39	1215	2900	3453
			40		1976	11251			40	40291	33029	37608																40	4282	1442	3059
			41		5533	4720			41		44999																	41	3439	1856	1416
			42		5562	8410			42		19903																	42	4024	5285	2136
			43		5885				43		28225																	43		1533	2207
			44		3143				44		43324																	44		1838	2423
			45		1520				45		56956																	45		803	8734
			46		16882				46		4332																	46		4648	2361
			47		9135				47		31969																	47		2518	3981
			48		5777				48		12082																	48		2890	3501
			49		2340				49		10096																	49		1153	3518
			50		7662				50		37608																	50		2372	4929
			51		2117				51		51626																	51		3301	5465
			52		5557				52		37936																	52		2611	2538
			53		17497				53		1937																	53		2522	8629
			54		3396				54		9023																	54		1599	4658
																												55			5143
																												56			1407
																												57			2872
																												58			4915
																												59			5170
																												60			2822
																												61			4135
																												62			3087
																												63			3032

## Sheet: Figure 7
															cells	WT-vehicle	G93A-vehicle	G93A 2a				cells	WT-vehicle	G93A-vehicle	G93A 2a					cells	WT-vehicle	G93A-vehicle	G93A 2a
															1	12402	46814	19458				1	130.47	151.6	163.85					1	16.97	17.14	23.85
															2	8657	15326	16681				2	94.5	122.36	56.87					2	17.44	10.84	22.45
															3	11648	22801	23453				3	160.41	52.63	102.12					3	16.98	17.5	31.6
															4	10712	18263	17895				4	153.43	25.16	73.24					4	20.39	14.18	22.41
															5	10559	30692	15341				5	144.05	50.02	113.75					5	26.62	22.94	25.71
															6	8747	21913	14606				6	137.79	46.39	92.36					6	25.02	14.69	21.14
															7	10581	29669	17823				7	118.08	97.41	118.91					7	18.88	17.28	22.99
															8	13181	30365	22384				8	125.34	97.81	135.64					8	25.07	11.46	16.4
															9	12239	19783	15527				9	86.63	59.4	186.26					9	15.18	19.06	19.45
															10	12557	16689	16915				10	128.48	47.98	134.68					10	19.28	11.28	19.34
															11	7769	17163	12870				11	140.91	91.28	196.44					11	22.14	17.31	16.66
															12	6070	12404	16691				12	108.73	43.9	131.06					12	23.88	10.43	16.96
															13	12004	15453	16911				13	133.64	162.13	100.7					13	19.39	20.3	15.55
															14	13120	19208	17005				14	225.28	46.32	165.6					14	20.17	12.51	20.75
															15	11983	13705	16852				15	187.22	81.85	203.39					15	22.83	6.9	19.08
															16	12934	16932	12680				16	281.56	60.08	117.89					16	26.16	12.22	24.84
															17	9679	16959	31755				17	200.82	95.78	93.66					17	18.72	15.53	18.3
															18	8897	16715	15666				18	165.57	49.41	74.27					18	23.66	17.22	27.96
															19	12766	28577	18254				19	94.79	24.75	68.22					19	27.86	20.12	23.67
															20	9825	23662	20212				20	164.68	120.1	205.39					20	21.9	15.79	22.64
															21		23657	9889				21	155.69	68.81	90.17					21	24.77	22.79	28.67
															22		21130	13322				22	236.96	136.68	101.44					22	19.37	13.62	21.76
															23		13867	13068				23	173.52	140.2	86.92					23	20.63	12.48	23.48
															24		16954	16307				24	204.53	138.19	83.09					24	24.82	12.3	24.39
															25		39277	12767				25	234.48	135.36	90.55					25	23.53	8.77	13.59
															26		49266	17823				26	235.88	124.46	194.99					26	23.09	12.5	27.26
															27		20851	14897				27	112.09	134.14	132.28					27	21.89	11.89	17.63
															28		23532	15940				28	215.5	77.59	130.06					28	22.55	15.56	25.23
															29		28030	16133				29	107.33	62.86	174.28					29	37.59	9.8	13.5
															30		27444	15302				30	135.84	110.66	83.01					30	22.92	15.7	23.2
															31		38868	16540				31	66.49	149.85	174.55					31	31.84	15.4	26.4
															32		16196					32	241.1	66.71	84.87					32	28.21
															33		10711					33	103.2	79.93	96.11					33	16.14
															34		55025					34	291.67	69.24	165.96					34	23.41
		WT-v	G93A-v	G93A-2a											35		19014					35	119.09	63.49	84.41					35	17.91
		6.69732	12.1916	9.29175																		36	273.42	146.3	114.98					36	28.24
		5.97609	12.6105	7.31229																		37	120.55							37	20.43
		6.71319	10.7336	9.30186																		38	124.9							38	17.98
		7.81739	12.0794	7.53666																		39	166							39	39.08
		5.5522	10.8016	8.94949																		40	183.49							40	22.71
		7.2976	11.0303	8.97796																		41	265.04
		8.25019	9.87593	6.98257																		42	317.85
																						43	79.98

## Sheet: Figure 8
											#27	#27+2a (10mM)
			Control	ALS							1.4735	2.28752
			1	0.711058							0.871711	2.8935
			1.03683	0.568181							0.654787	2.01274
			1.00072	0.278823
			0.962452	0.245695
			1.38708	0.285806
			1.03575	0.474578

## Sheet: Sup. Figure 1
											VPS26
										samples	WT	G93A
										1	0.992158	0.903161
										2	1.12284	0.559945
										3	1.08165	0.442773
										4	0.750357	0.618594
										5	1.053	0.57963

## Sheet: Sup. Figure 5
											VPS26b
										samples	Control	2a
										1	1.02498	1.37398
										2	1.00289	1.45461
										3	0.947046	1.43843
										4	1.02509	1.32924
										5		1.46718
											Vps29
										samples	Control	2a
										1	0.929313	1.77464
										2	0.932865	2.17113
										3	1.12868	1.76748
										4	1.00914	1.69399
										5		1.5716

[truncated: 7 more sheets: Sup. Figure 6, Sup. Fig 7, Sup. Fig 8, Sup. Fig 10, Sup. Fig 11, Sup. Fig 12, Sup. Fig 13]
